# Supplementary material for: Effect of Vitamin D3 Supplementation on Severe COVID-19: A Meta-Analysis of Randomized Clinical Trials
Source: Nutrients. 2024 May 7;16(10):1402. doi: 10.3390/nu16101402 (PMC11124475; doi:10.3390/nu16101402)
Supplement: Supplementary file 1 [file nutrients-16-01402-s001.zip]

Archive with 1 entries (1 files):
- nutrients-2964580-supplementary.pdf
